# Supplementary material for: MKK4/5-MPK3/6 Cascade Regulates Agrobacterium-Mediated Transformation by Modulating Plant Immunity in Arabidopsis
Source: Front Plant Sci. 2021 Sep 30;12:731690. doi: 10.3389/fpls.2021.731690 (PMC8514879; doi:10.3389/fpls.2021.731690)
Supplement: Supplementary Materials 1 and 2 — Agrobacteria-responsive genes (ARGs) in Col-0 and mkk4/5 mutant from RNA-seq data for GO enrichment analysis. [file Data_Sheet_1.xlsx]

## Sheet: Agrobacteria-responsive genes
ID	Description	GeneRatio	BgRatio	pvalue	p.adjust	qvalue	geneID	Count
GO:0010200	response to chitin	81/3237	137/30881	5.65e-44	3.51e-41	2.8e-41	AT3G23250/AT4G34410/AT3G46080/AT5G59820/AT3G46070/AT3G28210/AT1G71520/AT3G53600/AT4G01250/AT3G52450/AT5G27420/AT2G37430/AT1G80840/AT5G56960/AT4G28140/AT2G34600/AT2G26150/AT5G03720/AT3G46090/AT3G50260/AT1G27730/AT5G25910/AT4G37610/AT2G33710/AT4G18450/AT2G35930/AT2G46400/AT3G19580/AT2G38470/AT4G18880/AT1G49900/AT5G62020/AT5G67450/AT2G36270/AT4G31550/AT5G66070/AT5G64660/AT4G17490/AT1G62300/AT4G17500…	81
GO:0042742	defense response to bacterium	115/3237	353/30881	9.53e-30	3.94e-27	3.15e-27	AT2G19190/AT5G40990/AT4G11480/AT4G28460/AT5G65600/AT5G26920/AT4G23280/AT4G11470/AT1G51890/AT1G80840/AT5G22540/AT4G23210/AT5G57220/AT5G52640/AT5G01550/AT5G46350/AT4G28350/AT5G05300/AT3G50260/AT1G19250/AT1G02920/AT2G46400/AT2G38470/AT2G43120/AT1G02930/AT3G59700/AT1G66700/AT5G06320/AT4G24230/AT4G31550/AT4G23270/AT5G46050/AT4G23190/AT4G39950/AT5G06740/AT5G45110/AT4G04960/AT1G10170/AT1G22890/AT5G60270…	115
GO:0043531	ADP binding	71/3237	174/30881	1.79e-25	4.44e-23	3.55e-23	AT4G11170/AT1G66090/AT4G14370/AT5G41750/AT2G17050/AT4G14610/AT4G19520/AT1G65850/AT5G58120/AT1G15890/AT5G45240/AT1G63350/AT1G72950/AT3G07040/AT5G22690/AT5G38850/AT5G41740/AT3G50950/AT1G56510/AT5G46520/AT1G17600/AT5G44870/AT1G58848/AT4G16890/AT5G45060/AT1G12210/AT2G07698/AT1G63740/AT1G31540/AT1G10920/AT5G46490/AT3G14460/AT5G18360/AT4G36140/AT1G59124/AT1G72940/AT1G59218/AT1G50180/AT1G63750/AT5G66900…	71
GO:0050832	defense response to fungus	80/3237	225/30881	7.34e-24	1.3e-21	1.04e-21	AT5G40990/AT4G20970/AT2G46240/AT5G39580/AT1G15010/AT4G34410/AT1G51090/AT5G64750/AT5G64120/AT2G38870/AT5G43580/AT1G80840/AT3G52400/AT5G61890/AT5G57220/AT5G46350/AT1G03850/AT1G19250/AT2G15890/AT5G25910/AT5G52020/AT4G20830/AT2G38470/AT4G24230/AT3G13790/AT5G45110/AT2G31865/AT2G40140/AT3G49110/AT4G12480/AT2G43510/AT2G40750/AT4G19660/AT1G01470/AT2G30770/AT2G22240/AT3G50470/AT2G30020/AT3G50480/AT5G64810…	80
GO:0004674	protein serine/threonine kinase activity	106/3237	397/30881	5.3e-20	6.58e-18	5.26e-18	AT1G16150/AT4G11480/AT1G79680/AT3G25490/AT4G18950/AT4G04540/AT3G25250/AT4G23280/AT4G11470/AT4G21390/AT4G23210/AT4G11890/AT1G61490/AT1G61440/AT1G16110/AT1G70530/AT3G57760/AT4G04510/AT3G59700/AT2G30040/AT1G16130/AT1G67520/AT4G23270/AT4G23190/AT1G61360/AT3G09010/AT5G66790/AT1G70520/AT4G04490/AT3G26500/AT2G05940/AT2G02220/AT2G23030/AT5G66880/AT4G23230/AT1G35670/AT1G56140/AT1G53430/AT1G16260/AT2G23450…	106
GO:0009751	response to salicylic acid	48/3237	108/30881	1.48e-19	1.68e-17	1.34e-17	AT5G40990/AT1G15520/AT1G79680/AT2G40000/AT3G48360/AT4G23280/AT1G61340/AT5G24110/AT1G80840/AT1G28480/AT5G63160/AT3G44860/AT3G61190/AT5G08790/AT4G37610/AT2G46400/AT1G66700/AT5G06320/AT4G23270/AT5G46050/AT1G43160/AT1G76680/AT2G03760/AT4G23810/AT4G23170/AT2G40750/AT5G02320/AT4G04695/AT5G56750/AT3G50480/AT3G51450/AT5G67480/AT5G24530/AT2G29420/AT3G52430/AT4G31800/AT1G05560/AT1G65510/AT4G39030/AT1G02860…	48
GO:0009617	response to bacterium	51/3237	121/30881	1.91e-19	1.98e-17	1.58e-17	AT2G30750/AT1G79680/AT2G45220/AT5G26920/AT1G61340/AT5G57220/AT3G50260/AT2G46400/AT2G33830/AT1G61120/AT1G72520/AT1G66700/AT5G06320/AT4G24230/AT4G31550/AT5G05730/AT4G39950/AT1G33960/AT4G37990/AT5G49520/AT4G23810/AT1G18570/AT3G44300/AT4G19660/AT2G22330/AT3G53180/AT2G30770/AT2G44490/AT1G07000/AT3G50480/AT3G12580/AT4G34390/AT3G26830/AT1G31930/AT3G50930/AT1G25220/AT1G64280/AT2G32800/AT2G41430/AT3G22231…	51
GO:0006952	defense response	71/3237	244/30881	5.9e-16	5.64e-14	4.5e-14	AT4G31970/AT2G39200/AT5G64905/AT1G79680/AT5G65600/AT1G66090/AT3G52450/AT5G43580/AT1G19610/AT4G23280/AT5G01550/AT4G28350/AT5G43570/AT2G35930/AT2G37040/AT3G59700/AT1G72520/AT4G24230/AT4G39950/AT5G06740/AT4G04960/AT3G11340/AT4G36010/AT1G22890/AT5G60270/AT2G03760/AT3G49110/AT2G43510/AT4G29050/AT2G22330/AT5G51060/AT3G07040/AT5G60280/AT1G56510/AT3G45410/AT3G26830/AT2G37940/AT1G58420/AT5G58430/AT3G49120…	71
GO:0009753	response to jasmonic acid	43/3237	114/30881	1.51e-14	1.25e-12	9.97e-13	AT1G15520/AT3G53600/AT4G35770/AT4G20860/AT3G48360/AT1G61340/AT2G34600/AT1G47510/AT3G44860/AT4G11280/AT5G08790/AT1G61120/AT1G70170/AT5G46050/AT1G43160/AT1G44350/AT1G17380/AT2G24850/AT1G73080/AT5G56750/AT5G27380/AT3G50480/AT1G19180/AT3G51450/AT5G13220/AT5G67480/AT1G70700/AT1G17420/AT5G55120/AT2G39030/AT4G37760/AT1G74020/AT1G55020/AT3G09370/AT1G13960/AT2G39770/AT1G74950/AT3G09940/AT5G13330/AT4G19810…	43
GO:0042542	response to hydrogen peroxide	30/3237	60/30881	1.8e-14	1.39e-12	1.11e-12	AT5G05410/AT5G12030/AT4G10250/AT5G37670/AT1G53540/AT3G48360/AT2G29500/AT1G07400/AT1G54050/AT5G12020/AT5G24110/AT1G59860/AT3G46230/AT5G63160/AT2G26150/AT5G05300/AT1G16420/AT4G37610/AT5G59720/AT4G23810/AT1G20630/AT5G39610/AT5G67480/AT3G10930/AT2G18170/AT3G17790/AT2G19310/AT4G26070/AT1G35580/AT1G52760	30
GO:2000022	regulation of jasmonic acid mediated signaling pathway	23/3237	42/30881	1.67e-12	1.09e-10	8.74e-11	AT3G53600/AT2G34600/AT1G30135/AT2G38240/AT2G46400/AT4G31550/AT5G45110/AT1G17380/AT4G23810/AT2G40750/AT4G19660/AT1G19180/AT5G05600/AT3G55970/AT5G13220/AT1G70700/AT1G64280/AT3G22275/AT4G26120/AT3G22160/AT3G52430/AT1G74950/AT1G72450	23
GO:0006979	response to oxidative stress	72/3237	302/30881	1.8e-11	1.06e-09	8.48e-10	AT1G14550/AT1G14540/AT5G39580/AT5G59820/AT5G16960/AT5G05340/AT2G40000/AT4G35770/AT3G20340/AT5G64120/AT3G25250/AT1G13340/AT2G29500/AT1G07400/AT5G20230/AT5G56550/AT1G52200/AT3G46090/AT4G11280/AT3G10020/AT3G28340/AT1G14870/AT1G27730/AT1G16420/AT1G19020/AT2G47180/AT2G37040/AT4G20830/AT1G02930/AT1G09940/AT4G23190/AT4G39640/AT3G09640/AT2G19810/AT4G08770/AT3G46930/AT4G21840/AT3G49110/AT5G54810/AT5G20250…	72
GO:0009816	defense response to bacterium, incompatible interaction	24/3237	52/30881	6.45e-11	3.34e-09	2.67e-09	AT2G40000/AT5G27420/AT5G26920/AT5G52640/AT3G56710/AT5G06320/AT4G23190/AT5G45110/AT4G23810/AT4G19660/AT4G22305/AT3G05200/AT4G16890/AT4G11850/AT1G32230/AT3G52430/AT3G19190/AT1G12220/AT4G25030/AT3G25070/AT1G55020/AT5G45410/AT2G17520/AT5G46180	24
GO:0009626	plant-type hypersensitive response	20/3237	48/30881	2.2e-08	7.81e-07	6.24e-07	AT4G23210/AT1G19250/AT2G26560/AT4G37990/AT1G29690/AT3G07040/AT1G28380/AT3G50930/AT5G44870/AT5G22290/AT4G12720/AT1G12220/AT4G20380/AT1G02860/AT3G25070/AT5G46180/AT1G29340/AT5G45250/AT4G03110/AT3G46530	20
GO:0010112	regulation of systemic acquired resistance	10/3237	13/30881	3.35e-08	1.1e-06	8.75e-07	AT5G26920/AT5G13320/AT1G44350/AT4G01895/AT2G22330/AT3G26830/AT5G13220/AT1G64280/AT3G25882/AT1G73805	10
GO:0000302	response to reactive oxygen species	19/3237	49/30881	1.95e-07	5.38e-06	4.3e-06	AT5G12030/AT4G10250/AT5G37670/AT1G53540/AT2G29500/AT1G07400/AT1G54050/AT5G12020/AT1G59860/AT3G46230/AT4G18880/AT5G59720/AT4G17490/AT3G09640/AT2G40750/AT4G02380/AT5G58070/AT3G50310/AT2G19310	19
GO:0031347	regulation of defense response	20/3237	57/30881	6.26e-07	1.66e-05	1.32e-05	AT1G80840/AT2G34600/AT1G30135/AT4G02550/AT4G03450/AT4G03480/AT1G17380/AT2G02220/AT4G23810/AT2G40750/AT1G19180/AT3G01080/AT5G13220/AT1G70700/AT3G22275/AT3G02150/AT4G31800/AT3G07780/AT1G74950/AT1G72450	20
GO:0002237	response to molecule of bacterial origin	14/3237	31/30881	8.81e-07	2.23e-05	1.78e-05	AT5G26920/AT1G80840/AT4G23210/AT3G55450/AT1G07000/AT5G24590/AT3G50930/AT2G39660/AT1G16670/AT1G80460/AT4G31800/AT3G25070/AT3G05360/AT4G26070	14
GO:0045087	innate immune response	21/3237	66/30881	2.08e-06	4.77e-05	3.81e-05	AT5G64905/AT4G37290/AT4G28460/AT4G21390/AT1G61490/AT1G61440/AT1G67520/AT1G61360/AT2G02220/AT1G73080/AT3G21630/AT1G61610/AT5G47070/AT4G11850/AT1G61380/AT3G16030/AT4G39030/AT1G61430/AT2G23770/AT5G43560/AT1G61400	21
GO:0009682	induced systemic resistance	11/3237	21/30881	2.14e-06	4.83e-05	3.85e-05	AT2G30750/AT5G57220/AT1G32960/AT4G31550/AT4G39950/AT4G12480/AT1G18570/AT2G22330/AT2G30770/AT2G44490/AT1G64280	11
GO:0009814	defense response, incompatible interaction	14/3237	33/30881	2.22e-06	4.92e-05	3.93e-05	AT5G64890/AT5G36970/AT4G14450/AT2G23270/AT5G27420/AT3G49530/AT4G22305/AT3G05200/AT3G23170/AT1G32540/AT1G29340/AT4G26070/AT3G46530/AT4G22820	14
GO:0008219	cell death	12/3237	30/30881	2.43e-05	0.000438136	0.000349796	AT3G06490/AT2G26560/AT1G29690/AT1G28380/AT3G50930/AT1G64280/AT2G13790/AT4G33430/AT1G12220/AT4G20380/AT2G26300/AT5G51290	12
GO:0050829	defense response to Gram-negative bacterium	9/3237	20/30881	8.62e-05	0.00133809	0.00106829	AT2G45220/AT1G68765/AT2G23810/AT3G50950/AT3G57750/AT3G52430/AT1G74710/AT3G48880/AT5G14930	9
GO:0002221	pattern recognition receptor signaling pathway	7/3237	14/30881	0.000243111	0.00317836	0.00253751	AT3G49110/AT5G24090/AT2G39660/AT3G49120/AT3G09830/AT1G61380/AT5G66850	7
GO:0052544	defense response by callose deposition in cell wall	7/3237	16/30881	0.000670478	0.00711739	0.00568233	AT5G57220/AT4G39950/AT1G18570/AT2G22330/AT2G44490/AT3G54640/AT1G59870	7
GO:0034599	cellular response to oxidative stress	12/3237	41/30881	0.000742635	0.00756027	0.00603591	AT1G65970/AT3G09640/AT1G60740/AT1G08830/AT5G63030/AT1G65980/AT4G04800/AT5G40370/AT5G58980/AT4G00290/AT1G77370/AT5G61510	12
GO:0009695	jasmonic acid biosynthetic process	9/3237	26/30881	0.000894598	0.00888873	0.00709652	AT1G72520/AT3G25760/AT1G76690/AT1G17420/AT2G06050/AT4G16760/AT3G25780/AT2G33150/AT1G55020	9
GO:0080142	regulation of salicylic acid biosynthetic process	6/3237	12/30881	0.000696661	0.00721044	0.00575662	AT5G26920/AT5G62570/AT3G09830/AT1G73805/AT3G52430/AT4G25800	6

## Sheet: MKK4,5-dependent ARGs
ID	Description	GeneRatio	BgRatio	pvalue	p.adjust	qvalue	geneID	Count
GO:0004674	protein serine/threonine kinase activity	42/685	397/30881	6.74e-17	4.89e-14	4.21e-14	AT4G23280/AT4G11890/AT1G16130/AT4G23270/AT4G23190/AT1G61360/AT3G09010/AT1G70520/AT4G04490/AT1G16260/AT3G21630/AT4G23260/AT3G57640/AT1G21240/AT4G21400/AT3G20860/AT1G67470/AT5G55560/AT3G57750/AT4G27290/AT2G31880/AT3G16030/AT4G39270/AT4G33430/AT5G66850/AT1G14000/AT1G30640/AT1G79670/AT1G61430/AT4G24400/AT1G49160/AT1G48490/AT4G32300/AT4G28860/AT1G34300/AT3G53930/AT2G19130/AT5G35410/AT1G61400/AT1G12970…	42
GO:0043531	ADP binding	27/685	174/30881	2.13e-15	7.72e-13	6.65e-13	AT3G50950/AT5G46520/AT4G16890/AT5G45060/AT1G12210/AT1G63740/AT1G31540/AT4G36140/AT1G50180/AT1G69550/AT1G53350/AT4G16860/AT1G12220/AT4G36150/AT4G12010/AT1G58602/AT5G46450/AT5G38340/AT1G63360/AT5G43740/AT5G48620/AT5G40060/AT3G14470/AT5G51630/AT5G45250/AT4G33300/AT3G46530	27
GO:0042742	defense response to bacterium	32/685	353/30881	2.2e-11	5.33e-09	4.59e-09	AT4G23280/AT2G43120/AT4G23270/AT4G23190/AT5G06740/AT1G18570/AT2G44490/AT3G50950/AT3G21630/AT4G23260/AT5G64810/AT3G49120/AT3G54640/AT1G15530/AT1G59870/AT4G16890/AT5G45060/AT2G24570/AT3G09830/AT4G26120/AT5G48380/AT3G53810/AT5G24530/AT4G33430/AT1G80460/AT1G31280/AT4G02410/AT4G12010/AT4G35230/AT5G45250/AT4G33300/AT4G26070	32
GO:0004672	protein kinase activity	37/685	492/30881	1.4e-10	2.53e-08	2.18e-08	AT4G23280/AT4G11890/AT4G23270/AT4G23190/AT5G06740/AT1G51860/AT3G21630/AT4G23260/AT3G57640/AT1G21240/AT4G21400/AT1G03740/AT3G09830/AT5G44290/AT5G48380/AT5G12480/AT3G16030/AT4G39270/AT4G33430/AT5G66850/AT1G14000/AT1G70250/AT1G61430/AT4G24400/AT2G23770/AT4G10730/AT4G35230/AT1G49160/AT1G59580/AT4G32300/AT3G06620/AT1G69270/AT3G53930/AT5G53450/AT5G35410/AT1G74740/AT3G22420	37
GO:0016301	kinase activity	31/685	403/30881	2.58e-09	3.74e-07	3.22e-07	AT4G23280/AT1G16130/AT4G23190/AT1G51860/AT1G70520/AT4G04490/AT5G59680/AT1G16260/AT3G21630/AT1G21240/AT4G21400/AT2G39660/AT3G11080/AT1G15530/AT2G16790/AT5G48380/AT2G31880/AT3G53810/AT5G65240/AT4G33430/AT1G30640/AT1G79670/AT4G02410/AT2G23770/AT3G05360/AT4G13820/AT1G48490/AT1G69270/AT5G49760/AT3G55950/AT4G14350	31
GO:0050832	defense response to fungus	19/685	225/30881	7.7e-07	7.97e-05	6.86e-05	AT5G64120/AT3G13790/AT3G50470/AT3G50480/AT5G64810/AT2G39660/AT3G49120/AT1G24150/AT4G26120/AT3G11820/AT4G33430/AT4G17720/AT3G05360/AT4G21980/AT4G35230/AT1G49050/AT2G01650/AT3G63310/AT1G17780	19
GO:0035556	intracellular signal transduction	17/685	187/30881	1.05e-06	9.54e-05	8.22e-05	AT2G42060/AT4G04695/AT3G21630/AT5G55560/AT5G12480/AT1G30640/AT4G24400/AT2G18170/AT1G49160/AT1G59580/AT5G04540/AT1G48490/AT5G35410/AT4G35500/AT1G74740/AT3G22420/AT4G14350	17
GO:0002221	pattern recognition receptor signaling pathway	5/685	14/30881	8.97e-06	0.000650628	0.000560177	AT5G24090/AT2G39660/AT3G49120/AT3G09830/AT5G66850	5
GO:0006952	defense response	18/685	244/30881	9.96e-06	0.000656305	0.000565065	AT4G23280/AT2G37040/AT5G06740/AT5G51060/AT1G58420/AT3G49120/AT1G15530/AT3G53810/AT3G11820/AT4G16860/AT1G12220/AT4G02410/AT2G13650/AT5G44568/AT5G15130/AT4G07990/AT5G45250/AT3G46530	18
GO:0009816	defense response to bacterium, incompatible interaction	8/685	52/30881	1.79e-05	0.000998234	0.000859459	AT4G23190/AT4G22305/AT4G16890/AT4G11850/AT1G12220/AT4G25030/AT3G25070/AT5G46180	8
GO:0004675	transmembrane receptor protein serine/threonine kinase activity	8/685	58/30881	4.06e-05	0.00210077	0.00180872	AT5G06740/AT1G15530/AT2G13790/AT3G53810/AT4G33430/AT4G02410/AT2G13800/AT5G49760	8
GO:0007166	cell surface receptor signaling pathway	7/685	48/30881	8.56e-05	0.00326709	0.0028129	AT1G16130/AT1G16260/AT3G57640/AT1G21240/AT1G67470/AT3G57750/AT1G79670	7
GO:0009751	response to salicylic acid	10/685	108/30881	0.000148583	0.00512965	0.00441653	AT4G23280/AT4G23270/AT4G04695/AT3G50480/AT5G24530/AT1G65510/AT5G44568/AT3G09370/AT1G13960/AT5G13330	10
GO:0034599	cellular response to oxidative stress	6/685	41/30881	0.000270521	0.00817197	0.00703591	AT5G63030/AT4G04800/AT5G40370/AT4G00290/AT1G77370/AT5G61510	6
GO:0052544	defense response by callose deposition in cell wall	4/685	16/30881	0.000353138	0.00995547	0.00857146	AT1G18570/AT2G44490/AT3G54640/AT1G59870	4
GO:0009870	defense response signaling pathway, resistance gene-dependent	4/685	15/30881	0.000269571	0.00817197	0.00703591	AT5G45060/AT3G18690/AT5G60410/AT5G45250	4
GO:0042542	response to hydrogen peroxide	7/685	60/30881	0.000357024	0.00995547	0.00857146	AT5G39610/AT2G18170/AT3G17790/AT2G19310/AT4G26070/AT1G35580/AT1G52760	7
GO:0099503	secretory vesicle	12/685	168/30881	0.000392828	0.0105482	0.00908175	AT5G64120/AT3G49120/AT1G78830/AT4G25900/AT4G34180/AT1G77510/AT3G02360/AT3G10740/AT5G40370/AT4G19810/AT1G78850/AT4G16660	12
GO:0045087	innate immune response	7/685	66/30881	0.000642139	0.0130409	0.0112279	AT1G61360/AT3G21630/AT4G11850/AT3G16030/AT1G61430/AT2G23770/AT1G61400	7
GO:0009626	plant-type hypersensitive response	6/685	48/30881	0.000647546	0.0130409	0.0112279	AT1G12220/AT3G25070/AT5G46180/AT5G45250/AT4G03110/AT3G46530	6
